# Supplementary material for: A hydrophobic spine stabilizes a surface-exposed α-helix according to analysis of the solvent-accessible surface area
Source: BMC Bioinformatics. 2016 Dec 22;17(Suppl 19):503. doi: 10.1186/s12859-016-1368-z (PMC5259910; doi:10.1186/s12859-016-1368-z)
Supplement: Additional file 2: Table S2. — Average secondary structure contents from DSSP analysis for 1mof, 1mof-I54D, 2wrp, and 2wrp-H16I at different temperatures. (XLSX 12 kb) [file 12859_2016_1368_MOESM2_ESM.xlsx]

## Sheet: 工作表1
Average secondary structure contents from DSSP analysis for 1mof, 1mof-I54D, 2wrp, and 2wrp-H16I at different temperatures
whole structure
	a-helix						b-sheet						other
	300 K	p-value	400 K	p-value	500 K	p-value	300 K	p-value	400 K	p-value	500 K	p-value	300 K	p-value	400 K	p-value	500 K	p-value
1mof	51.271	2.817e-82	22.4607	1.248e-06	4.79187	1.112e-29	0	1	0.173238	2.581e-06	0.0215051	7.04e-117	48.729	2.817e-82	77.366	2.817e-82	95.1866	9.487e-50
1mof-I54D	43.3857		21.8167		5.42043		0		0		0.543665		56.6143		78.1833		94.0359
2wrp	65.4411	9.553e-40	48.031	1.246e-52	4.6244	5.793e-145	0	1	0.00746171	1.246e-52	2.26276	1.896e-115	34.5589	9.553e-40	51.9615	9.052e-53	93.1128	6.158e-87
2wrp-H16I	61.5162		42.418		13.8583		0		0		0.0223851		38.4838		57.582		86.1194
hydrophobic spine
1mof	30.859	4.245e-07	11.6107	7.574e-07	3.63663	0	0	1	0	1	0.0109412	4.983e-56	12.5372	4.245e-07	31.7855	7.574e-07	41.7762	0
1mof-I54D	29.9578		10.2022		1.60911		0		0		0.218447		13.4384		33.194		39.5411
2wrp	13.7146	1.397e-47	11.5227	3.094e-15	1.29834	0.8365	0	1	0	1	0.871155	1.189e-88	0.304065	1.397e-47	2.49594	3.094e-15	11.8492	5.183e-37
2wrp-H16I	13.2669		12.2857		1.12112		0		0		0.00559628		0.751767		1.73298		12.892
